# Supplementary material for: Autophagy in Osteoarthritis: A Double-Edged Sword in Cartilage Aging and Mechanical Stress Response: A Systematic Review
Source: J Clin Med. 2024 May 20;13(10):3005. doi: 10.3390/jcm13103005 (PMC11122125; doi:10.3390/jcm13103005)
Supplement: Supplementary file 1 [file jcm-13-03005-s001.zip]

Archive with 2 entries (2 files):
- jcm-2979678-supplementary_1.pdf
- jcm-2979678-supplementary_2.pdf
